# Supplementary material for: Short chain fatty acids enriched fermentation metabolites of soluble dietary fibre from Musa paradisiaca drives HT29 colon cancer cells to apoptosis
Source: PLoS One. 2019 May 16;14(5):e0216604. doi: 10.1371/journal.pone.0216604 (PMC6522120; doi:10.1371/journal.pone.0216604)
Supplement: S1 Dataset — (ZIP) [file pone.0216604.s007.zip]

Archive with 57 entries (51 files):
- DATA/
- DATA/2D/
- DATA/2D/Sample bifi (1).tif
- DATA/2D/sample bifi.jpg
- DATA/2D/control.tif
- DATA/2D/Control bifi.tif
- DATA/graph/
- DATA/graph/mito potential.xlsx
- DATA/graph/cyto scfa.xlsx
- DATA/graph/pre results.xlsx
- DATA/graph/MTT and ATP.xlsx
- DATA/confocal/
- DATA/confocal/Positive C2 d7.jpg
- DATA/confocal/C3 d5.jpg
- DATA/confocal/New folder/
- DATA/confocal/New folder/fff2.psd
- DATA/confocal/New folder/DNA DAM.jpg
- DATA/confocal/New folder/DNA DAMAGE FINAL TIF.tif
- DATA/confocal/New folder/LS.jpg
- DATA/confocal/New folder/Positive.jpg
- DATA/confocal/New folder/BS.jpg
- DATA/confocal/New folder/DNA DAM FINAL.jpg
- DATA/confocal/New folder/Control.jpg
- DATA/confocal/Control B2 d4.jpg
- DATA/confocal/D3 d4.jpg
- DATA/confocal/C3 d2.jpg
- DATA/confocal/C3 d1.jpg
- DATA/confocal/E2 d1.jpg
- DATA/confocal/D2 d6.jpg
- DATA/confocal/Control B3 d5.jpg
- DATA/confocal/Positive C2 d8.jpg
- DATA/confocal/C3 d4.jpg
- DATA/flow/
- DATA/flow/control Global Sheet1_30082018162710.pdf
- DATA/flow/Global Sheet1_14082018170805.pdf
- DATA/flow/Global Sheet1_14082018170938.pdf
- DATA/flow/Global Sheet1_14082018171049.pdf
- DATA/flow/Global Sheet1_14082018171128.pdf
- DATA/flow/Global Sheet1_14082018171032.pdf
- DATA/flow/Global Sheet1_14082018171133.pdf
- DATA/flow/Global Sheet1_14082018170918.pdf
- DATA/flow/Global Sheet1_14082018171020.pdf
- DATA/flow/H2O2 Global Sheet1_30082018162815.pdf
- DATA/flow/BB.pdf
- DATA/flow/Global Sheet1_14082018171107.pdf
- DATA/flow/Global Sheet1_14082018171140.pdf
- DATA/flow/Global Sheet1_14082018171151.pdf
- DATA/flow/LB.pdf
- DATA/flow/Global Sheet1_14082018170951.pdf
- DATA/flow/Global Sheet1_14082018170959.pdf
- DATA/flow/Global Sheet1_14082018171113.pdf
- DATA/flow/Global Sheet1_14082018171121.pdf
- DATA/flow/Global Sheet1_14082018171216.pdf
- DATA/flow/Global Sheet1_14082018171211.pdf
- DATA/flow/Global Sheet1_14082018171146.pdf
- DATA/flow/Global Sheet1_14082018171058.pdf
- DATA/flow/Global Sheet1_14082018171010.pdf
