# Supplementary material for: Short chain fatty acids enriched fermentation metabolites of soluble dietary fibre from Musa paradisiaca drives HT29 colon cancer cells to apoptosis
Source: PLoS One. 2019 May 16;14(5):e0216604. doi: 10.1371/journal.pone.0216604 (PMC6522120; doi:10.1371/journal.pone.0216604)
Supplement: S1 Dataset — (ZIP) [file pone.0216604.s007.zip › DATA/graph/mito potential.xlsx]

## Sheet: Sheet1
		P2
	Control	7.13333	0.208167		7.2	7.3	6.9
	H2O2	61.8	0.1		61.7	61.8	61.9
	LS	30.3667	2.84312		27.2	31.2	32.7
	BS	55.2667	0.11547		55.2	55.2	55.4
