# Supplementary material for: Short chain fatty acids enriched fermentation metabolites of soluble dietary fibre from Musa paradisiaca drives HT29 colon cancer cells to apoptosis
Source: PLoS One. 2019 May 16;14(5):e0216604. doi: 10.1371/journal.pone.0216604 (PMC6522120; doi:10.1371/journal.pone.0216604)
Supplement: S1 Dataset — (ZIP) [file pone.0216604.s007.zip › DATA/graph/cyto scfa.xlsx]

## Sheet: Sheet1
	0.761 ± 0.016					Cyt C
	1.074 ± 0.023 and 1.292 ± 0.027				Control	0.761	0.016
					Positive	1.815	0.039
	1.815 ± 0.039				LS	1.074	0.016
					BS	1.292	0.023
	0.0120208	0.7705	0.779	0.762	0.742	0.761	0.0185203
	0.0318198	1.8125	1.79	1.835	1.82	1.815	0.0229129
	0.00282843	1.075	1.073	1.077	1.072	1.074	0.00264575
	0.00565685	1.29	1.286	1.294	1.296	1.292	0.0052915
	0.0141421	0.752
	0.0106066	1.8275				Cytochrome c
	0.00353553	1.0745			Control	0.771	0.012
	0.00141421	1.295			Positive	1.813	0.031
					LS	1.074	0.0026
					BS	1.292	0.0052
