# Supplementary material for: Short chain fatty acids enriched fermentation metabolites of soluble dietary fibre from Musa paradisiaca drives HT29 colon cancer cells to apoptosis
Source: PLoS One. 2019 May 16;14(5):e0216604. doi: 10.1371/journal.pone.0216604 (PMC6522120; doi:10.1371/journal.pone.0216604)
Supplement: S1 Dataset — (ZIP) [file pone.0216604.s007.zip › DATA/graph/pre results.xlsx]

## Sheet: Pre Dry
					BIFIDo
		Dry weight
				0h	24h	48h	72h
			Control	24.2	34.6	43.74	58.7	0.8	1.6	1.2	1.22
			Inulin	26.4	46.7	63.14	84.75	1.04	1.45	1.65	1.42
			PIF	30.8	68.9	82.9	102	1.2	2.1	1.04	2.34
				Lacto
				0h	24h	48h	72h
			Control	20.2	30.82	39.11	51.1	0.4	2.14	1.34	1.21
			Inulin	22.2	40.1	53.72	72.51	0.7	1.4	1.57	1.22
			PIF	25.6	49.44	62.75	88.15	0.45	1.27	1.04	1.89
		L. casei				B. bifidum
		0h	24h	48h	72h	0h	24h	48h	72h
	Control	20.2	30.82	39.11	51.1	24.2	34.6	43.74	58.7
	Inulin	22.2	40.1	53.72	72.51	26.4	46.7	63.14	84.75
	PIF	25.6	49.44	62.75	88.15	30.8	68.9	82.9	102
		0.4	2.14	1.34	1.21	0.8	1.6	1.2	1.22
		0.7	1.4	1.57	1.22	1.04	1.45	1.65	1.42
		0.45	1.27	1.04	1.89	1.2	2.1	1.04	2.34
		25.15

## Sheet: Pre pH
			pH Lactobacillus casei
				0 h	24 h	48 h	72 h
			Control	5.94	5.825	4.665	4.575
			Inulin	5.955	5.47	4.435	4.345
			PIF	5.905	4.75	4.36	4.06
	PH OF LACTOBACILLUS
	AT 0 HOUR
	CONTROL	5.93	5.95		5.94	0.0141421		5.98	0.0141421
	INULINE	5.96	5.95		5.955	0.00707107		5.88	0.0141421
	BF	5.89	5.92		5.905	0.0212132		5.75	0.0141421
					#DIV/0!	#DIV/0!		#DIV/0!	#DIV/0!
	AT 24 HOUR				#DIV/0!	#DIV/0!		#DIV/0!	#DIV/0!
	CONTROL	5.83	5.82		5.825	0.00707107		5.58	0.0141421
	INULINE	5.48	5.46		5.47	0.0141421		5.215	0.00707107
	BF	4.74	4.76		4.75	0.0141421		4.715	0.0212132
					#DIV/0!	#DIV/0!		#DIV/0!	#DIV/0!
	AT48 HOUR				#DIV/0!	#DIV/0!		#DIV/0!	#DIV/0!
	CONTROL	4.67	4.66		4.665	0.00707107		5.185	0.0212132
	INULINE	4.42	4.45		4.435	0.0212132		4.67	0
	BF	4.36	4.36		4.36	0		4.3	0.0141421
					#DIV/0!	#DIV/0!		#DIV/0!	#DIV/0!
	AT 72 HOUR				#DIV/0!	#DIV/0!		#DIV/0!	#DIV/0!
	CONTROL	4.58	4.56		4.57	0.0141421		4.89	0.0141421
	INULINE	4.34	4.35		4.345	0.00707107		4.285	0.0212132
	BF	4.03	4.08		4.055	0.0353553		4.06	0.0141421
	Bifido bacterium								L. casei				B. bifidum
		0 h	24 h	48 h	72 h				0 h	24 h	48 h	72 h	0 h	24 h	48 h	72 h
	Control	5.98	5.58	5.185	4.89			Control	5.94	5.825	4.665	4.575	5.98	5.58	5.185	4.89
	Inulin	5.88	5.215	4.67	4.285			Inulin	5.955	5.47	4.435	4.345	5.88	5.215	4.67	4.285
	PIF	5.75	4.715	4.3	4.05			PIF	5.905	4.75	4.36	4.06	5.75	4.715	4.3	4.05
									0.0141421	0.00707107	0.00707107	0.0141421	0.0141421	0.0141421	0.0212132	0.0141421
									0.00707107	0.0141421	0.0212132	0.00707107	0.0141421	0.00707107	0	0.0212132
									0.0212132	0.0141421	0	0.0353553	0.0141421	0.0212132	0.0141421	0.0141421
	pH Lactobacillus casei
		0 h	24 h	48 h	72 h
	Control	5.94	5.825	4.665	4.575		5.866
	Inulin	5.955	5.47	4.435	4.345
	PIF	5.905	4.75	4.36	4.06

## Sheet: Pre OD
	0 h	24 h	48 h	72 h
Control	0.1145	0.134	0.2865	0.845
Inulin	0.1155	0.233	0.8085	1.0005
PIF	0.117	0.785	1.411	1.79
	0 h	24 h	48 h	72 h
Control	0.115	0.19	0.564	0.7495
Inulin	0.115	0.325	0.808	0.939
PIF	0.116	0.652	1.279	1.583
0.1145	0.000707107		0.115	0.00141421
0.1155	0.00636396		0.115	0
0.1165	0.00212132		0.116	0.00141421
#DIV/0!	#DIV/0!		#DIV/0!	#DIV/0!
#DIV/0!	#DIV/0!		#DIV/0!	#DIV/0!
0.134	0		0.19	0.00141421
0.233	0.0183848		0.5125	0.00353553
0.9475	0.0572756		0.852	0.0240416
#DIV/0!	#DIV/0!		#DIV/0!	#DIV/0!
#DIV/0!	#DIV/0!		#DIV/0!	#DIV/0!
0.2865	0.00212132		0.864	0.00848528
0.8085	0.00494975		0.808	0.0155563
1.411	0.0190711		1.679	0.079196
#DIV/0!	#DIV/0!		#DIV/0!	#DIV/0!
#DIV/0!	#DIV/0!		#DIV/0!	#DIV/0!
0.845	0.00565685		0.9495	0.0431335
1.0005	0.0374767		0.939	0.0339411
2.559	0.00989949		2.483	0.0749533
OD AT 600nm
OD OF LACTOBACILLUS				OD OF BIFIDO BACTERIUM
OD AT 0				AT 0 HOUR
0.114	0.115	0.1145	0.000707107	0.116	0.114	0.115	0.00141421
0.111	0.12	0.1155	0.00636396	0.115	0.115	0.115	0
0.118	0.115	0.1165	0.00212132	0.117	0.115	0.116	0.00141421
		#DIV/0!	#DIV/0!			#DIV/0!	#DIV/0!
AT 24 HOUR		#DIV/0!	#DIV/0!	OD AT 24 HOUR		#DIV/0!	#DIV/0!
0.134	0.134	0.134	0	0.189	0.191	0.19	0.00141421
0.22	0.246	0.233	0.0183848	0.515	0.51	0.5125	0.00353553
0.907	0.988	0.9475	0.0572756	0.835	0.869	0.852	0.0240416
		#DIV/0!	#DIV/0!			#DIV/0!	#DIV/0!
AT 48 HOUR		#DIV/0!	#DIV/0!	OD AT 48 HOUR		#DIV/0!	#DIV/0!
0.285	0.288	0.2865	0.00212132	0.87	0.858	0.864	0.00848528
0.805	0.812	0.8085	0.00494975	0.797	0.819	0.808	0.0155563
1.406	1.416	1.411	0.00707107	1.735	1.623	1.679	0.079196
		#DIV/0!	#DIV/0!			#DIV/0!	#DIV/0!
AT 72 HOUR		#DIV/0!	#DIV/0!	OD AT 72 HOUR		#DIV/0!	#DIV/0!
0.849	0.841	0.845	0.00565685	0.919	0.98	0.9495	0.0431335
0.974	1.027	1.0005	0.0374767	0.963	0.915	0.939	0.0339411
2.566	2.552	2.559	0.00989949	2.536	2.43	2.483	0.0749533
		L. casei				B. bifidum
		0 h	24 h	48 h	72 h	0 h	24 h	48 h	72 h
	Control	0.115	0.19	0.564	0.7495	0.1145	0.134	0.2865	0.845
	Inulin	0.115	0.325	0.808	0.939	0.1155	0.233	0.8085	1.0005
	PIF	0.116	0.652	1.279	1.583	0.117	0.785	1.411	1.79
		0.00141421	0.00141421	0.00848528	0.0431335	0.000707107	0	0.00212132	0.00565685
		0	0.00353553	0.0155563	0.0339411	0.00636396	0.0183848	0.00494975	0.0374767
		0.00141421	0.0240416	0.079196	0.0749533	0.00212132	0.0572756	0.0190711	0.00989949

## Sheet: Pre Cell Count
	Number of Bacteria/mL
Lacto
Column1	0 h	24 h	48 h	72 h
Control	1.56×104	2.04×106	1.98×1010	2.06×1012			153	159	156	3.53	210	198	204		192	204	198		200	212	206
Inulin	1.60×104	2.49×106	2.65×1010	2.35×1012			158	162	160	1.41	242	256	249		263	267	265		244	226	235
PIF	1.59×104	2.87×106	2.94×1010	2.61×1012			154	164	159	7.07	283	291	287		292	296	294		268	254	261
Bifido
Column1	0 h	24 h	48 h	72 h			160	170	165	1.41	212	208	210		214	220	217		218	208	213
Control	1.65×104	2.10×106	2.17×1010	2.13×1012			155	169	162	2.82	252	258	255		262	266	264		232	240	236
Inulin	1.62×104	2.55×106	2.64×1010	2.36×1012			162	158	160	2.82843	273	269	271		284	280	282		252	258	255
PIF	1.60×104	2.71×106	2.82×1010	2.55×1012
	Number of Colony Formation Units (CFU/mL)
Lactobacillus casei	0 h	24 h	48 h	72 h
Control	1.56×104 ± 3.53a	1.98×106 ± 10.60a	2.06×1010 ± 12.02a	2.12×1012 ± 3.53a		1.56	1.98	2.06	2.12		15600	1980000	20600000000	2120000000000		353	1060	1202	353		15953	1981060	20600001202	2120000000353		15247	1978940	20599998798	2119999999647		4.20284	6.2969	10.3139	12.3263		4.18318	6.29643	10.3139	12.3263		4.19301	6.29667	10.3139	12.3263		0.0139003	0.000328806	3.58374e-08	1.02268e-10
Inulin	1.60×104 ± 1.41b	2.35×106 ± 15.55b	2.49×1010 ± 9.19b	2.65×1012 ± 2.12b		1.6	2.35	2.49	2.65		16000	2350000	2.49e+10	2650000000000		141	1555	919	212		16141	2351555	2.49e+10	2650000000212		15859	2348445	2.49e+10	2649999999788		4.20793	6.37136	10.3962	12.4232		4.20028	6.37078	10.3962	12.4232		4.2041	6.37107	10.3962	12.4232		0.00541265	0.000406408	2.26681e-08	4.91338e-11
PIF	1.59×104 ± 7.07c	2.65×106 ± 8.48c	2.71×1010 ± 2.82c	2.82×1012 ± 10.60c		1.59	2.65	2.71	2.82		15900	2650000	27100000000	2820000000000		707	848	282	1060		16607	2650848	27100000282	2820000001060		15193	2649152	27099999718	2819999998940		4.22029	6.42338	10.433	12.4502		4.18164	6.42311	10.433	12.4502		4.20097	6.42325	10.433	12.4502		0.027328	0.000196539	6.39115e-09	2.30864e-10
Bifidobacterium bifidum	0 h	24 h	48 h	72 h
Control	1.65×104 ± 1.41a	2.10×106 ± 4.94a	2.17×1010 ± 3.53a	2.23×1012 ± 1.41a		1.65	2.1	2.17	2.23		16500	2100000	21700000000	2230000000000		141	494	353	141		16641	2100494	21700000353	2230000000141		16359	2099506	21699999647	2229999999859		4.22118	6.32232	10.3365	12.3483		4.21376	6.32212	10.3365	12.3483		4.21747	6.32222	10.3365	12.3483		0.00524862	0.00014448	9.99112e-09	3.8834e-11
Inulin	1.62×104 ± 2.82b	2.36×106 ± 6.36b	2.55×1010 ± 2.82b	2.64×1012 ± 4.24b		1.62	2.36	2.55	2.64		16200	2360000	25500000000	2640000000000		282	636	282	424		16482	2360636	25500000282	2640000000424		15918	2359364	25499999718	2639999999576		4.21701	6.37303	10.4065	12.4216		4.20189	6.37279	10.4065	12.4216		4.20945	6.37291	10.4065	12.4216		0.0106925	0.000165518	6.79216e-09	9.8642e-11
PIF	1.60×104 ± 5.65c	2.75×106 ± 3.53c	2.81×1010 ± 1.41c	2.95×1012 ± 2.12c		1.6	2.75	2.81	2.95		16000	2750000	28100000000	2950000000000		565	353	141	212		16565	2750353	28100000141	2950000000212		15435	2749647	28099999859	2949999999788		4.21919	6.43939	10.4487	12.4698		4.18851	6.43928	10.4487	12.4698		4.20385	6.43933	10.4487	12.4698		0.0216974	7.8839e-05	3.08186e-09	4.41384e-11
		L. casei				B. bifidum
		0 h	24 h	48 h	72 h	0 h	24 h	48 h	72 h
	Control	4.19	6.29	10.31	12.32	4.21	6.32	10.33	12.34
	Inulin	4.2	6.37	10.39	12.42	4.2	6.37	10.4	12.42
	PIF	4.2	6.42	10.43	12.45	4.2	6.43	10.44	12.46
		0.0139003	0.000328806	3.58374e-08	1.02268e-10	0.00524862	0.00014448	9.99112e-09	3.8834e-11
		0.00541265	0.000406408	2.26681e-08	4.91338e-11	0.0106925	0.000165518	6.79216e-09	9.8642e-11
		0.027328	0.000196539	6.39115e-09	2.30864e-10	0.0216974	7.8839e-05	3.08186e-09	4.41384e-11
4.19	0.0139003	4.19	4.2039	4.1761		4.19	4.2	4.2
4.2	0.00541265	4.2	4.20541	4.19459		4.2039	4.20541	4.22733
4.2	0.027328	4.2	4.22733	4.17267		4.1761	4.19459	4.17267
			0	0
6.29	0.000328806	6.29	6.29033	6.28967		6.29	6.37	6.42
6.37	0.000406408	6.37	6.37041	6.36959		6.29033	6.37041	6.4202
6.42	0.000196539	6.42	6.4202	6.4198		6.28967	6.36959	6.4198
			0	0
10.31	3.58374e-08	10.31	10.31	10.31		10.31	10.39	10.43
10.39	2.26681e-08	10.39	10.39	10.39		10.31	10.39	10.43
10.43	6.39115e-09	10.43	10.43	10.43		10.31	10.39	10.43
			0	0
12.32	1.02268e-10	12.32	12.32	12.32		12.32	12.42	12.45
12.42	4.91338e-11	12.42	12.42	12.42		12.32	12.42	12.45
12.45	2.30864e-10	12.45	12.45	12.45		12.32	12.42	12.45
MIXED CULTURE
		L. casei		B. bifidum		E. coli
		0 h	24 h	0 h	24 h	0 h	24 h
	Control	4.09166	4.28989	4.09166	4.27296	4.09272	4.09517
	Inulin	4.09604	4.32733	4.09254	4.36734	4.08813	4.06029
	PIF	4.0943	4.39551	4.09517	4.44012	4.09517	3.9978
		0.00248659	0.00575179	0.00248659	0.00818962	0.00148834	0.00246662
		0.00123083	0.00722604	0.00124078	0.0052721	0.00250689	0.00472055
		0.00123579	0.00122592	0.00246662	0.00111467	0.00246662	0.00617292
					16500
		12400	19000	12300	18500	12410	12500		4.09342	4.27875	4.08991	4.26717	4.09377	4.09691
		12500	21000	12400	23100	12300	11000		4.09691	4.32222	4.09342	4.36361	4.08991	4.04139
		12400	25100	12500	27600	12400	9850		4.09342	4.39967	4.09691	4.44091	4.09342	3.99344
									#NUM!	#NUM!	#NUM!	#NUM!	#NUM!	#NUM!
									#NUM!	#NUM!	#NUM!	#NUM!	#NUM!	#NUM!
		12300	20000	12400	19000	12350	12400		4.08991	4.30103	4.09342	4.27875	4.09167	4.09342
		12450	21500	12350	23500	12200	12000		4.09517	4.33244	4.09167	4.37107	4.08636	4.07918
		12450	25000	12400	27500	12500	10050		4.09517	4.39794	4.09342	4.43933	4.09691	4.00217
		4.09342	4.27875	4.08991	4.26717	4.09377	4.09691		4.08991	4.30103	4.09342	4.27875	4.09167	4.09342
		4.09691	4.32222	4.09342	4.36361	4.08991	4.04139		4.09517	4.33244	4.09167	4.37107	4.08636	4.07918
		4.09342	4.39967	4.09691	4.44091	4.09342	3.99344		4.09517	4.39794	4.09342	4.43933	4.09691	4.00217
		4.09166	4.28989	4.09166	4.27296	4.09272	4.09517		0.00248659	0.0157518	0.00248659	0.00818962	0.00148834	0.00246662
		4.09604	4.32733	4.09254	4.36734	4.08813	4.06029		0.00123083	0.00722604	0.00124078	0.0052721	0.00250689	0.0267205
		4.0943	4.39881	4.09517	4.44012	4.09517	3.9978		0.00123579	0.00122592	0.00246662	0.00111467	0.00246662	0.00617292

## Sheet: Pre SCFA
	Column1	Column2	Column3	Column4	Column5	Column6	Column7	Column8	Column9	Column10	Column11	Column12	Column13
		0 h			24 h			48 h			72 h
		Acetic acid	Propionic acid	Butyric acid	Acetic acid	Propionic acid	Butyric acid	Acetic acid	Propionic acid	Butyric acid	Acetic acid	Propionic acid	Butyric acid
	Control
	Inulin
	PIF
		Bifidobacterium bifidum
		AA 0 h	PA 0 h	BA 0 h
	Control	23.8759	12.8703	9.70226		23838138	12951775	9716571
	Inulin	27.4528	15.1646	12.75		27415131	15246022	12764348
	PIF	34.4757	17.1742	18.1849		34438001	17255642	18199233
		AA 24 h	PA 24 h	BA 24 h
	Control	25.7677	16.3348	11.9976		25729987	16416256	12011878
	Inulin	55.0996	22.3475	15.0285		55061877	22428934	15042835
	PIF	64.5289	31.3024	21.3154		64491225	31383839	21329748
		AA 48 h	PA 48 h	BA 48 h
	Control	32.2383	22.2115	19.1409		32200541	22292931	19155259
	Inulin	61.4172	31.0653	25.2755		61379511	31146774	25289798
	PIF	77.9619	58.7486	36.0711		77924200	58830042	36085431
		AA 72 h	PA 72 h	BA 72 h
	Control	39.8795	25.5974	23.8929		39841787	25678902	23907258
	Inulin	72.9245	42.8484	37.2846		72886738	42929834	37298958
	PIF	84.0656	63.8484	45.6016		84027835	63929866	45615922

## Sheet: Sheet1
				Control	Inulin	PIF
			AA 0 h	13.4463	19.1633	25.8156
			PA 0 h	3.19808	12.2744	16.6347
			BA 0 h	1.76132	13.1295	18.1849
			AA 24 h	30.4106	62.3728	75.8533
			PA 24 h	7.87909	16.111	59.5703
			BA 24 h	4.11396	22.0695	30.3142
			AA 48 h	33.825	61.4172	71.4519
			PA 48 h	25.3396	31.0653	44.0475
			BA 48 h	9.4654	25.2755	34.1684
			AA 72 h	37.1037	74.2808	86.0652
			PA 72 h	47.3329	52.9535	86.8484
			BA 72 h	8.83831	9.28464	37.6016

## Sheet: Sheet2
													Control	Inulin	PIF
												AA 0 h	13.45	19.16	25.82	1.41	1.72	2.45		14.86	12.04	13.45	17.44	20.88	19.16	28.27	23.37	25.82
												AA 24 h	30.41	42.37	61.85	2.11	1.49	2.32		32.52	28.3	30.41	40.88	43.86	42.37	64.17	59.53	61.85
												AA 48 h	33.83	61.42	75.45	1.36	2.54	1.16		35.19	32.47	33.83	58.88	63.96	61.42	76.61	74.29	75.45
												AA 72 h	47.1	74.28	86.07	1.24	1.44	2.13		48.34	45.86	47.1	72.84	75.72	74.28	88.2	83.94	86.07
												PA 0 h	3.19	12.27	16.63	1.04	1.14	1.23		4.23	2.15	3.19	11.13	13.41	12.27	17.86	15.4	16.63
												PA 24 h	7.88	16.11	39.57	0.91	1.16	2.32		8.79	6.97	7.88	14.95	17.27	16.11	41.89	37.25	39.57
												PA 48 h	25.34	31.07	54.05	2.47	2.04	1.27		27.81	22.87	25.34	29.03	33.11	31.07	55.32	52.78	54.05
												PA 72 h	37.33	52.95	76.84	1.55	2.31	1.74		38.88	35.78	37.33	50.64	55.26	52.95	78.58	75.1	76.84
												BA 0 h	1.76	13.13	18.2	0.89	1.1	1.25		2.65	0.87	1.76	12.03	14.23	13.13	19.45	16.95	18.2
												BA 24 h	4.11	22.07	30.31	1.04	2.18	2.63		5.15	3.07	4.11	19.89	24.25	22.07	32.94	27.68	30.31
												BA 48 h	9.47	25.28	34.17	1.57	2.14	1.24		11.04	7.9	9.47	23.14	27.42	25.28	35.41	32.93	34.17
												BA 72 h	12.84	29.28	37.6	1.4	1.47	2.15		14.24	11.44	12.84	27.81	30.75	29.28	39.75	35.45	37.6
													23.89	37.28	45.6
																					32.52	35.19		48.34	4.23	8.79	27.81	38.88	2.65	5.15	11.04	14.24
																					28.3	32.47		45.86	2.15	6.97	22.87	35.78	0.87	3.07	7.9	11.44
																					30.41	33.83		47.1	3.19	7.88	25.34	37.33	1.76	4.11	9.47	12.84
																					40.88	58.88		72.84	11.13	14.95	29.03	50.64	12.03	19.89	23.14	27.81
																					43.86	63.96		75.72	13.41	17.27	33.11	55.26	14.23	24.25	27.42	30.75
																					42.37	61.42		74.28	12.27	16.11	31.07	52.95	13.13	22.07	25.28	29.28
																					64.17	76.61		88.2	17.86	41.89	55.32	78.58	19.45	32.94	35.41	39.75
																					59.53	74.29		83.94	15.4	37.25	52.78	75.1	16.95	27.68	32.93	35.45
																					61.85	75.45		86.07	16.63	39.57	54.05	76.84	18.2	30.31	34.17	37.6

## Sheet: Sheet3
										Control	Inulin	PIF
		Bifidobacterium bifidum							AA 0 h	23.88	27.45	34.48		1.14	1.27	1.32		25.02	22.74	23.88		26.18	28.72	27.45		35.8	33.16	34.48
		AA 0 h	PA 0 h	BA 0 h					AA 24 h	25.77	45.1	54.53		1.52	2.16	1.48		27.29	24.25	25.77		42.94	47.26	45.1		56.01	53.05	54.53
		23.8759	12.8703	9.70226					AA 48 h	32.24	61.42	77.96		2.72	2.55	1.16		34.96	29.52	32.24		58.87	63.97	61.42		79.12	76.8	77.96
		27.4528	15.1646	12.75					AA 72 h	39.88	72.92	84.07		1.42	2.85	1.63		41.3	38.46	39.88		70.07	75.77	72.92		85.7	82.44	84.07
		34.4757	17.1742	18.1849					PA 0 h	12.87	15.16	17.17		1.07	1.2	1.17		13.94	11.8	12.87		13.96	16.36	15.16		18.34	16	17.17
		AA 24 h	PA 24 h	BA 24 h					PA 24 h	16.33	22.35	31.3		1.77	1.46	2.4		18.1	14.56	16.33		20.89	23.81	22.35		33.7	28.9	31.3
		25.7677	16.3348	11.9976					PA 48 h	22.21	31.07	58.75		1.05	1.89	1.11		23.26	21.16	22.21		29.18	32.96	31.07		59.86	57.64	58.75
		55.0996	22.3475	15.0285					PA 72 h	25.6	42.85	63.85		2.37	1.41	2.56		27.97	23.23	25.6		41.44	44.26	42.85		66.41	61.29	63.85
		64.5289	31.3024	21.3154					BA 0 h	9.7	12.75	18.18		1.24	1.78	1		10.94	8.46	9.7		10.97	14.53	12.75		19.18	17.18	18.18
		AA 48 h	PA 48 h	BA 48 h					BA 24 h	11.99	15.03	21.32		1.2	1.09	2.14		13.19	10.79	11.99		13.94	16.12	15.03		23.46	19.18	21.32
		32.2383	22.2115	19.1409					BA 48 h	19.14	25.28	36.07		1.34	1.24	2.33		20.48	17.8	19.14		24.04	26.52	25.28		38.4	33.74	36.07
		61.4172	31.0653	25.2755					BA 72 h	23.89	37.28	45.6		1.12	1.75	2.12		25.01	22.77	23.89		35.53	39.03	37.28		47.72	43.48	45.6
		77.9619	58.7486	36.0711
		AA 72 h	PA 72 h	BA 72 h
		39.8795	25.5974	23.8929						12.84	29.28	37.6
		72.9245	42.8484	37.2846
		84.0656	63.8484	45.6016

## Sheet: Sheet6
				Lactobacillus casei			Bifidobacterium bifidum
			250	12.7	1.7	250	21.81	0.85
			500	30.12	1.04	500	32.42	1.11
			1000	39.45	1.1	1000	54.45	1.09
			1500	49.7	0.92	1500	67.22	1.28
			2000	58.2	1.07	2000	75.21	1.23
				1518.8			900.15

## Sheet: Sheet7
		Column1	Column2	Column3	Lactobacillus casei	Column4	Column5	Column6	Bifidobacterium bifidum
			Control	Inulin	PIF		Control	Inulin	PIF
		AA 1	25.77 ± 1.52	42.37 ± 2.16	54.53 ± 1.48		30.41 ± 2.11	45.10 ± 1.49	61.85 ± 2.32			Control	Inulin	PIF
		AA 2	32.24 ± 2.72	54.23 ± 2.55	75.45 ± 1.16		33.83 ±1.36	61.42 ± 2.54	77.96 ± 1.16		AA 24 h				2.11	1.49	2.32
		AA 3	39.88 ± 1.42	68.92 ± 2.85	84.07 ± 1.63		47.10 ± 1.24	74.28 ± 1.44	86.07 ± 2.13		AA 48 h				1.36	2.54	1.16
		PA 1	7.88 ± 1.77	16.11 ± 1.46	31.30 ± 2.40		16.33 ± 0.91	22.35 ± 1.16	39.57 ± 2.32		AA 72 h				1.24	1.44	2.13
		PA 2	22.21 ± 1.05	27.07 ± 1.89	54.05 ± 1.11		25.34 ± 2.47	31.07 ± 2.04	58.75 ± 1.27		PA 24 h				0.91	1.16	2.32
		PA 3	25.60 ± 2.37	42.85 ± 1.41	63.85 ± 2.56		37.33 ± 1.55	52.95 ± 2.31	76.84 ± 1.74		PA 48 h				2.47	2.04	1.27
		BA 1	4.11 ± 1.20	11.03 ± 1.09	21.32 ± 2.14		11.99 ± 1.04	17.07 ± 2.18	30.31 ± 2.63		PA 72 h				1.55	2.31	1.74
		BA 2	9.47 ± 1.34	20.28 ± 1.24	34.17 ± 2.33		19.14 ± 1.57	25.28 ± 2.14	36.07 ± 1.24		BA 24 h				1.04	2.18	2.63
		BA 3	12.84 ± 1.12	29.28 ± 1.75	37.60 ± 2.12		23.89 ± 1.40	37.28 ± 1.47	45.60 ± 2.15		BA 48 h				1.57	2.14	1.24
											BA 72 h				1.4	1.47	2.15
							1.52	2.16	1.48
							2.72	2.55	1.16
							1.42	2.85	1.63
							1.77	1.46	2.4
							1.05	1.89	1.11
							2.37	1.41	2.56
							1.2	1.09	2.14
							1.34	1.24	2.33
							1.12	1.75	2.12

[truncated: 9 more sheets: Sheet8, acid, bile, Sheet11, Sheet12, Sheet9, Sheet10, Sheet13, Sheet14]
