# Supplementary material for: Short chain fatty acids enriched fermentation metabolites of soluble dietary fibre from Musa paradisiaca drives HT29 colon cancer cells to apoptosis
Source: PLoS One. 2019 May 16;14(5):e0216604. doi: 10.1371/journal.pone.0216604 (PMC6522120; doi:10.1371/journal.pone.0216604)
Supplement: S1 Dataset — (ZIP) [file pone.0216604.s007.zip › DATA/graph/MTT and ATP.xlsx]

## Sheet: MTT
				LS			BS
			250	12.7	1.7	250	21.81	0.85
			500	30.12	1.04	500	32.42	1.11
			1000	39.45	1.1	1000	54.45	1.09
			1500	49.7	0.92	1500	67.22	1.28
			2000	58.2	1.07	2000	75.21	1.23
			LS
		250	12.7	1.7					14.4	12.8	11		12.7333	1.70098
		500	30.12	1.04					31.16	30.11	29.08		30.1167	1.04002
		1000	39.45	1.1					40.55	39.452	38.35		39.4507	1.1
		1500	49.7	0.92					50.62	49.72	48.78		49.7067	0.920072
		2000	58.2	1.07					59.27	58.21	57.13		58.2033	1.07002
		BS
	250	21.81	0.85					22.66	21.82	20.96		21.8133	0.85002
	500	32.42	1.11					33.53	32.422	31.31		32.4207	1.11
	1000	54.45	1.09					55.54	54.454	53.36		54.4513	1.09
	1500	67.22	1.28					68.5	67.226	65.94		67.222	1.28
	2000	75.21	1.23					76.44	75.213	73.98		75.211	1.23

## Sheet: ATP
					ATP	ADP	AMP															0.809	0.088
				Control	0.929	0.811	0.0905		0.006	0.005	0.002											1.184	0.147
				Positive	0.4675	1.185	0.15		0.003	0.049	0.001											1.063	0.09
				LS	0.709	1.063	0.09		0.009	0.007	0.017											1.165	0.095
				BS	0.619	1.165	0.095		0.015	0.001	0.007
																				0.00565685	0.811	0.815	0.807	0.805	0.809
																				0.0494975	1.185	1.22	1.15	1.2	1.19
																				0.00707107	1.062	1.057	1.067	1.065	1.063
						Avergae														0.000707107	1.1795	1.179	1.18	1.136	1.165
					0.006	0.929	0.933243	0.924757	0.929	0.935	0.923
					0.003	0.4675	0.469621	0.465379	0.4675	0.4705	0.4645									0.00212132	0.0905	0.089	0.092	0.083	0.088
					0.009	0.7085	0.714864	0.702136	0.7085	0.7175	0.6995									0.00141421	0.15	0.149	0.151	0.141	0.147
					0.015	0.6175	0.628107	0.606893	0.6175	0.6325	0.6025									0.0176777	0.0915	0.104	0.079	0.087	0.09
																				0.00707107	0.097	0.102	0.092	0.091	0.095
						ATP	ADP	AMP
		ATP	9212600		Control	8579	5379	966		0.000931225	0.00126004	5.64098e-05		0.931225	1.26004	0.0564098
		ADP	4268927		Positive	4292	7870	1610		0.000465884	0.00184355	9.40164e-05		0.465884	1.84355	0.0940164
		AMP	17124678		PI MET 1	6364	7261	1340		0.000690793	0.0017009	7.82496e-05		0.690793	1.7009	0.0782496
					PI MET 2	5009	7513	1709		0.000543712	0.00175993	9.97975e-05		0.543712	1.75993	0.0997975
			ATP	ADP	AMP
		Control	8579	5379	966		0.000931225	0.00126004	5.64098e-05		0.931225	1.26004	0.0564098		224	189	102
		Positive	4292	7870	1610		0.000465884	0.00184355	9.40164e-05		0.465884	1.84355	0.0940164		158	324	176
		LS	6364	7261	1340		0.000690793	0.0017009	7.82496e-05		0.690793	1.7009	0.0782496		275	249	307
		BS	5009	7513	1709		0.000543712	0.00175993	9.97975e-05		0.543712	1.75993	0.0997975		284	196	231
			8803	5568	1068		0.000955539	0.00060439	0.000115928		0.955539	0.60439	0.115928
			4450	8194	1786		0.000483034	0.000889434	0.000193865		0.483034	0.889434	0.193865
			6639	7510	1647		0.000720643	0.000815188	0.000178777		0.720643	0.815188	0.178777
			5293	7709	1940		0.000574539	0.000836789	0.000210581		0.574539	0.836789	0.210581
			8355	5190	864		0.00090691	0.000563359	9.37846e-05		0.90691	0.563359	0.0937846
			4134	7546	1434		0.000448733	0.000819096	0.000155656		0.448733	0.819096	0.155656
			6089	7012	1033		0.000660943	0.000761131	0.000112129		0.660943	0.761131	0.112129
			4725	7317	1478		0.000512885	0.000794238	0.000160432		0.512885	0.794238	0.160432
															ATP	ADP	AMP
			0.931225	1.26004	0.0564098		0.955539	0.60439	0.115928		0.90691	0.563359	0.0937846		0.931225	0.809261	0.0887075		0.0243145	0.390921	0.0300822
			0.465884	1.84355	0.0940164		0.483034	0.889434	0.193865		0.448733	0.819096	0.155656		0.465884	1.18403	0.147846		0.0171504	0.572248	0.0503804
			0.690793	1.7009	0.0782496		0.720643	0.815188	0.178777		0.660943	0.761131	0.112129		0.690793	1.09241	0.123052		0.0298504	0.527661	0.051146
			0.543712	1.75993	0.0997975		0.574539	0.836789	0.210581		0.512885	0.794238	0.160432		0.543712	1.13032	0.156937		0.0308273	0.545672	0.0554745
				ATP	ADP	AMP
			Control	0.931	0.809	0.088		0.024	0.039	0.03
			Positive	0.465	1.184	0.147		0.017	0.057	0.05
			PI MET 1	0.69	1.092	0.123		0.029	0.052	0.051
			PI MET 2	0.543	1.13	0.156		0.03	0.054	0.055
				ATP	ADP	AMP
			Control	0.931	0.809	0.088		0.024	0.039	0.03		0.955	0.848	0.118		0.907	0.77	0.058
			Positive	0.465	1.184	0.147		0.017	0.057	0.05		0.482	1.241	0.197		0.448	1.127	0.097
			LS	0.709	1.063	0.09		0.033	0.051	0.034		0.742	1.114	0.124		0.676	1.012	0.056
			BS	0.619	1.165	0.095		0.031	0.056	0.048		0.65	1.221	0.143		0.588	1.109	0.047
				ATP	ADP	AMP					ATP	ADP	AMP
			Control	0.931	0.809	0.088				Control	0.931	0.809	0.088
				0.955	0.848	0.118					0.955	0.848	0.118
				0.907	0.77	0.058					0.907	0.77	0.058
				0.931	0.809	0.088					0.931	0.809	0.088
				0.955	0.848	0.118					0.955	0.848	0.118
				0.907	0.77	0.058					0.907	0.77	0.058
			Positive	0.465	1.184	0.147				Positive	0.465	1.184	0.147
				0.482	1.241	0.197					0.482	1.241	0.197
				0.448	1.27	0.097					0.448	1.27	0.097
				0.465	1.184	0.147					0.465	1.184	0.147
				0.482	1.241	0.197					0.482	1.241	0.197
				0.448	1.27	0.097					0.448	1.27	0.097
			LS	0.709	1.063	0.09				PI MET	0.69	1.092	0.123
				0.742	1.114	0.124					0.719	1.144	0.174
				0.676	1.012	0.056					0.661	1.04	0.072
				0.709	1.063	0.09					0.69	1.092	0.123
				0.742	1.114	0.124					0.719	1.144	0.174
				0.676	1.012	0.056					0.661	1.04	0.072
			BS	0.619	1.165	0.095					0.543	1.13	0.156
				0.65	1.221	0.143					0.573	1.184	0.211
				0.588	1.109	0.047					0.513	1.076	0.101
				0.619	1.165	0.095					0.543	1.13	0.156
				0.65	1.221	0.143					0.573	1.184	0.211
				0.588	1.109	0.047					0.513	1.076	0.101
